# Supplementary material for: Production and Health Management from Grazing to Confinement Systems of Largest Dairy Bovine Farms in Azores: A Farmers’ Perspective
Source: Animals (Basel). 2021 Nov 27;11(12):3394. doi: 10.3390/ani11123394 (PMC8697991; doi:10.3390/ani11123394)
Supplement: Supplementary file 1 [file animals-11-03394-s001.zip]

Archive with 1 entries (1 files):
- animals-1453406-supplementary.pdf
